# Supplementary material for: From crisis to recovery: Exploring the demand surge for mental health services in Alberta, Canada—A document-based policy analysis with an illustrative supply–demand simulation (2023–2024)
Source: PLOS Ment Health. 2026 Mar 25;3(3):e0000307. doi: 10.1371/journal.pmen.0000307 (PMC13016303; doi:10.1371/journal.pmen.0000307)
Supplement: S1 File — (XLSX) [file pmen.0000307.s002.xlsx]

## Sheet: Parameter Table
Parameter	Base value	Low	High	Unit	Type	Source	Used in	Notes
Capacity increase (system)	0.3	0.2	0.4	Proportion	Policy/Capacity shift	Approx. capacity shift derived from Alberta MHA Annual Report (2023–24): >10,000 addiction treatment spaces added over 4 years (~2,500/year); modeled as 30% (20–40%) proportional capacity increase for illustrative system shift.	Supply shift; Results (modeled)	Represents reported overall capacity expansion; treated as proportional across populations.
User copayment (policy)	0	0	0	CAD/service	Empirical (policy)	Government of Alberta Annual Report 2023–24	Interpretation of user price; Discussion	Zero-dollar copayment for users; not an observed market price.
Unit cost proxy (not user price)	150	120	180	CAD/service	Literature proxy	Folland et al. (2024); national averages	Cost proxy for illustrative equilibrium figures	Used only to illustrate equilibrium mechanics; not directly observed in the Alberta data.
Demand increase (system)	27	20	35	Services/month	Demand shift (calibration)	Calibrated from Russell et al. (2024): post-drop increase of +27.24/month GP visits per 100,000 youth; used as +27 services/month (20–35) for illustrative demand shift.	Demand shift; Results (modeled)	Approximate increase used to calibrate post-intervention equilibrium quantity.
Baseline equilibrium quantity (Q0)	60	55	65	Sessions/month	Assumed (calibration)	Calibrated from illustrative model	Results (modeled)	Chosen to align with pre-intervention equilibrium in Figures/Tables.
Overall utilization change (context)	0.03	0.02	0.04	Proportion	Context (not used in Q*)	Contextual check: youth annual utilization increase ~15.6%→18.8% (~+3.2 percentage points) reported by Russell et al. (2024); represented as ~3% (2–4%) system-level context.

## Sheet: Table1_ProgramMetrics
Program Type	Planned/Funded Expansions (Annual)	Actual Services Delivered (Annual)	Source Notes	Figure 1 metric (count)	Figure 1 metric definition
CASA Mental Health (Youth)	Establish 6 additional classrooms; $30M funding toward 60 classrooms by 2026; $14M for CASA Houses to serve up to 324 youth/year once operational	6 classrooms added (total 8 operational); 96 students supported in classrooms; 647 unique clients in Core programs (417 new); >690 referrals	Annual Report pp. 43–47: classrooms and Core programs; not session-based.	647	Unique clients in Core programs (annual)
VODP (Addiction Care)	$11.2M funding for continued operation and expansion to 24/7 in 2024–25	7,217 new admissions; 6,595 active clients; 7,938 referrals; 1,987 transitions to other care	Annual Report pp. 52–54: admissions/clients; increase from prior years noted.	6595	Active clients (annual snapshot/period, as reported)
Recovery Communities	11 sites planned (5 Indigenous partnerships); ~700 new beds to serve up to 2,000 Albertans/year once all operational; $24M (Red Deer), $19M (Lethbridge)	2 sites opened (Red Deer: 75 beds, 145 clients; Lethbridge: 50 beds, 74 clients); 219 total people served; 2 more under construction	Annual Report pp. 29–31, 35–36: clients served; beds operational by March 2024.	219	Total clients served across operational sites
Tele-mental health (Counselling Alberta)	$3.7M funding for expansion (toward $6.9M over 3 years); add 14 counsellors; expand to rural/in-person sites	~12,300 sessions; >2,150 unique clients (95% reported improvement); services to 13 additional communities	Annual Report pp. 53–54: sessions and clients; substantial year-over-year increase.

## Sheet: Sensitivity Analysis
Model inputs (linked)
Input	Base	Low	High
Baseline equilibrium quantity (Q0)	60	55	65
Capacity increase (system)	0.3	0.2	0.4
Demand increase (system)	27	20	35
Modeled outputs (illustrative)
Q_demand_post	87
Q_supply_post	78
Q* (modeled equilibrium quantity)	78
Supply slack (Q_supply_post - Q_demand_post)	-9
One-way sensitivity (Q*)
Parameter varied	Base	Low	High	Q* at base	Q* at low	Q* at high	Notes
Capacity increase (system)	0.3	0.2	0.4	78	72	84	Illustrative; varies one parameter at a time.
Demand increase (system)	27	20	35	78	78	78	Illustrative; varies one parameter at a time.
Baseline equilibrium quantity (Q0)	60	55	65	78	71.5	84.5	Illustrative; varies one parameter at a time.

## Sheet: Modeled Outputs
Table 2. Modeled demand curve shift (illustrative; calibrated)
Price proxy (CAD/service)	Quantity demanded (pre)	Quantity demanded (post) = pre + Demand increase
250	20	47
200	40	67
150	60	87
100	80	107
50	100	127
Note: Post quantities add the calibrated demand shift (base) from Parameter Table.
Table 3. Modeled supply curve shift (illustrative; calibrated)
Price proxy (CAD/service)	Quantity supplied (pre)	Quantity supplied (post) = pre*(1+Capacity increase)
50	20	26
100	40	52
150	60	78
200	80	104
250	100	130
Table 4. Equilibrium summary (illustrative)
Baseline equilibrium quantity (Q0)	60
Demand increase (ΔD)	27
Capacity increase (ΔS)	0.3
Post equilibrium quantity (Q*) = MIN(Q0+ΔD, Q0*(1+ΔS))	78
Sensitivity analysis table is in the 'Sensitivity Analysis' sheet.
Note	Q* is computed as min(Q0 + DemandIncrease, Q0*(1+CapacityIncrease)). If capacity expansion is smaller than the modeled demand shift, Q* is supply-limited in this illustrative setup.

## Sheet: Data Sources
Data Source	Organization	Data Type	Year	Usage in Model	Link
Alberta Mental Health & Addiction Annual Report	Government of Alberta	Administrative service data	2023–2024	Program delivery stats, capacity, demand	https://open.alberta.ca/dataset/610118c0-60ce-4ca1-9ef6-16fa703e46b7/resource/f43fcaad-bd2b-42e9-a7b4-657000baff95/download/mha-annual-report-2023-2024.pdf
Youth Mental Health Care Study	Russell et al.	Utilization trends	2024	Youth demand trends	https://link.springer.com/article/10.1186/s13034-024-00785-1
RAND Health Insurance Experiment	RAND Corp.	Insurance behavior data	1988	Model assumptions on moral hazard	https://www.rand.org/content/dam/rand/pubs/reports/2005/R3476.pdf
Health Economics Textbook	Folland et al.	Theoretical framework	2024	Elasticity, cost modeling	https://doi.org/10.4324/9781003308409
Alberta Health Services Report	Alberta Health	Regional service access	2023	Infrastructure assumptions	https://www.albertahealthservices.ca/assets/about/publications/ahs-pub-pr-2022-23-q4.pdf#page=41

## Sheet: Modeling Assumptions
Assumption	Rationale	Data/Source	Implication
Service Capacity increased by 30%	Based on AHS Annual Report	Alberta Health (2023–24)	Used to simulate supply curve shift
Stable User Price ($0)	No co-pay policy maintained	AHS & RAND Health Insurance Exp.	Assumes price neutrality in equilibrium
Demand Increase = 27 sessions/month	Derived from utilization trends	Russell et al. (2024)	Used in demand curve modeling
Marginal Cost per Service ≈ $150	Estimated via national averages	Folland et al. (2024)	Assumed in equilibrium pricing
CASA and VODP Impacted Youth Use	Program-specific targeting	Alberta Report (2023–24)	Adjusted youth segment demand
No quality differences by region	Lack of stratified data	AHS Report	Simplifies supply-side modeling
Update (Dec 2025):	Demand shift calibrated to Russell et al. (2024) (+27.24/month youth GP visits per 100,000) and capacity expansion set to 30% as an illustrative proxy; the model computes Q* as min(Q0+ΔD, Q0*(1+ΔS)).

## Sheet: Key Parameters
Parameter	Base value	Low	High	Notes/Source
Baseline equilibrium quantity (Q0)	60	55	65	Sessions/month
Demand increase (ΔD; services/month)	27	20	35	Services/month
Capacity increase (ΔS; proportional)	0.3	0.2	0.4	Proportion
Modeled post-intervention equilibrium quantity (Q*)	78			Computed as Q* = min(Q0 + ΔD, Q0*(1+ΔS)) to illustrate capacity-limited uptake.
Unmet demand at base (Q0+ΔD − Q*)	9			Illustrative gap between modeled help-seeking shift and capacity after expansion.
